# Supplementary material for: Fucose Ameliorates Tritrichomonas sp.-Associated Illness in Antibiotic-Treated Muc2−/− Mice
Source: Int J Mol Sci. 2021 Oct 2;22(19):10699. doi: 10.3390/ijms221910699 (PMC8509520; doi:10.3390/ijms221910699)
Supplement: Supplementary file 1 [file ijms-22-10699-s001.zip]

Archive with 2 entries (1 files):
- ijms-1401676-supplementary 1/
- ijms-1401676-supplementary 1/Achasova et al_IJMS_supplementary files.pdf
